# Supplementary material for: Effects of temperature, salinity, and food availability on shell growth rates of the Yesso scallop
Source: PeerJ. 2023 Feb 21;11:e14886. doi: 10.7717/peerj.14886 (PMC9951806; doi:10.7717/peerj.14886)
Supplement: Supplemental Information 1 [file peerj-11-14886-s001.xlsx]

## Sheet: Лист1
		Daily increment, mm						Near bottom water		Near bottom water
	Month	1st ind.	2nd ind.	3d ind	4th ind.	5th individual		temperature, oC		salinity
	5	0.1	0.11	0.12	0.1	0.09		7.8		33.1
		0.09	0.1	0.12	0.12	0.1		8		33.3
		0.11	0.1	0.11	0.12	0.1		8.1		33.5
		0.12	0.13	0.13	0.14	0.12
		0.13	0.13	0.14	0.14	0.13
		0.13	0.15	0.16	0.14	0.13
		0.15	0.15	0.16	0.15	0.14
		0.15	0.16	0.16	0.15	0.15
		0.16	0.19	0.18	0.15	0.17
		0.18	0.19	0.19	0.18	0.17
		0.19	0.19	0.19	0.18	0.18
		0.19	0.2	0.2	0.19	0.19
		0.2	0.2	0.2	0.19	0.2
		0.2	0.2	0.2	0.21	0.22
		0.23	0.2	0.21	0.21	0.22
		0.25	0.22	0.21	0.21	0.22		7.6		33.4
		0.22	0.25	0.22	0.23	0.25		8.3		33
		0.22	0.25	0.23	0.23	0.24		8		33.3
		0.24	0.22	0.2	0.23	0.24
		0.23	0.22	0.2	0.25	0.25
		0.23	0.22	0.2	0.25	0.25
		0.22	0.23	0.23	0.24	0.25
		0.19	0.23	0.18	0.24	0.23
		0.23	0.23	0.28	0.23	0.23
		0.2	0.25	0.24	0.23	0.23
		0.25	0.25	0.22	0.25	0.22
		0.2	0.24	0.25	0.25	0.22
		0.22	0.24	0.25	0.25	0.24
		0.24	0.22	0.25	0.26	0.24
		0.23	0.2	0.25	0.24	0.24
mean		0.19	0.2	0.2	0.2	0.19		7.97		33.26
SD		0.009	0.009	0.008	0.009	0.01		0.099		0.76
	6	0.2	0.22	0.21	0.2	0.2		12.6		33.9
		0.2	0.22	0.21	0.2	0.21		12.8		33.6
		0.21	0.22	0.22	0.21	0.22		12.6		33.8
		0.17	0.2	0.2	0.2	0.2
		0.19	0.2	0.2	0.2	0.19
		0.17	0.2	0.2	0.19	0.17
		0.17	0.19	0.19	0.19	0.18
		0.2	0.19	0.19	0.19	0.18
		0.2	0.2	0.19	0.2	0.2
		0.21	0.22	0.23	0.21	0.21
		0.22	0.22	0.23	0.22	0.21
		0.22	0.22	0.22	0.22	0.2
		0.2	0.2	0.22	0.2	0.2
		0.19	0.2	0.22	0.19	0.19
		0.19	0.2	0.2	0.19	0.19		13.5		33.4
		0.18	0.18	0.2	0.2	0.19		13.3		33.3
		0.14	0.16	0.18	0.14	0.18		13.2		33.5
		0.18	0.16	0.18	0.16	0.18
		0.19	0.18	0.18	0.19	0.18
		0.12	0.12	0.14	0.16	0.17
		0.16	0.18	0.16	0.16	0.17
		0.18	0.19	0.19	0.18	0.17
		0.18	0.18	0.19	0.18	0.17
		0.17	0.17	0.18	0.17	0.16
		0.17	0.18	0.16	0.17	0.16
		0.15	0.15	0.16	0.17	0.16
		0.15	0.15	0.15	0.16	0.15
		0.14	0.14	0.15	0.14	0.15
		0.16	0.16	0.16	0.15	0.14
		0.16	0.15	0.16	0.15	0.15
mean		0.18	0.18	0.19	0.18	0.18		13		33.58
SD		0.005	0.005	0.005	0.004	0.004		0.1		0.095
	7	0.15	0.14	0.15	0.16	0.14		17.8		31.9
		0.15	0.14	0.15	0.16	0.14		17.5		32.1
		0.14	0.14	0.14	0.15	0.15		17.6		31.7
		0.14	0.14	0.14	0.15	0.15
		0.14	0.15	0.14	0.15	0.15
		0.15	0.15	0.13	0.14	0.14
		0.15	0.15	0.15	0.14	0.14
		0.14	0.15	0.14	0.14	0.15
		0.14	0.13	0.14	0.13	0.14
		0.13	0.13	0.15	0.13	0.13
		0.13	0.13	0.13	0.13	0.15
		0.13	0.13	0.14	0.13	0.13
		0.14	0.14	0.13	0.14	0.14
		0.14	0.14	0.14	0.14	0.12
		0.13	0.14	0.13	0.14	0.13
		0.13	0.13	0.13	0.12	0.13		18.5		31.4
		0.12	0.13	0.13	0.11	0.11		18.2		31
		0.12	0.12	0.13	0.13	0.12		18.5		31.1
		0.11	0.11	0.12	0.12	0.11
		0.11	0.1	0.12	0.12	0.12
		0.11	0.11	0.11	0.12	0.12
		0.12	0.12	0.11	0.11	0.12
		0.12	0.11	0.11	0.11	0.11
		0.1	0.1	0.1	0.11	0.11
		0.1	0.09	0.1	0.1	0.11
		0.09	0.09	0.1	0.1	0.1
		0.09	0.09	0.09	0.1	0.1
		0.08	0.09	0.09	0.09	0.1
		0.08	0.08	0.09	0.08	0.09
		0.08	0.08	0.08	0.08	0.08
mean		0.12	0.12	0.12	0.12	0.12		18.02		31.53
SD		0.004	0.004	0.004	0.004	0.004		0.18		0.18
	8	0.07	0.07	0.08	0.08	0.09		21.8		31
		0.07	0.07	0.08	0.07	0.09		21		30.5
		0.07	0.08	0.07	0.08	0.09		21.6		30.7
		0.08	0.08	0.07	0.08	0.08
		0.07	0.08	0.08	0.07	0.08
		0.07	0.07	0.06	0.06	0.07
		0.06	0.07	0.06	0.06	0.07
		0.06	0.06	0.06	0.06	0.06
		0.04	0.06	0.05	0.05	0.06
		0.04	0.04	0.04	0.05	0.05
		0.05	0.04	0.05	0.04	0.05
		0.05	0.04	0.05	0.04	0.04
		0.02	0.03	0.02	0.03	0.04
		0.02	0.03	0.02	0.03	0.04
		0.02	0.03	0.03	0.02	0.05
		0.05	0.03	0.04	0.03	0.05		21		31.3
		0.04	0.04	0.04	0.03	0.04		20.2		31.5
		0.03	0.04	0.03	0.03	0.03		20.5		31.2
		0.04	0.04	0.04	0.05	0.04
		0.04	0.03	0.04	0.04	0.05
		0.05	0.05	0.04	0.05	0.04
		0.05	0.05	0.05	0.05	0.05
		0.06	0.05	0.07	0.06	0.06
		0.07	0.08	0.07	0.06	0.06
		0.07	0.08	0.08	0.07	0.07
		0.07	0.07	0.07	0.08	0.07
		0.08	0.08		0.08	0.08
			0.08		0.08	0.09
		growth disorders during heat
mean		0.05	0.06	0.05	0.05	0.06		21.01		31.03
SD		0.004	0.004	0.004	0.004	0.003		0.25		0.154
	9	0.09	0.08	0.1	0.1	0.1		18.1		32.5
		0.11	0.1	0.11	0.1	0.1		18		33
		0.11	0.1	0.11	0.11	0.1		18.1		33.2
		0.13	0.12	0.12	0.13	0.12
		0.13	0.12	0.12	0.13	0.12
		0.12	0.14	0.13	0.12	0.14
		0.14	0.14	0.16	0.14	0.15
		0.18	0.16	0.18	0.16	0.15
		0.16	0.16	0.16	0.18	0.18
		0.15	0.18	0.15	0.15	0.18
		0.2	0.18	0.17	0.18	0.18
		0.18	0.2	0.18	0.2	0.21
		0.18	0.2	0.17	0.18	0.21
		0.19	0.2	0.19	0.19	0.2
		0.19	0.19	0.19	0.19	0.2
		0.2	0.19	0.2	0.19	0.22		16.1		32.8
		0.2	0.2	0.21	0.19	0.22		16		33.2
		0.2	0.2	0.2	0.21	0.21		16		33.5
		0.21	0.2	0.21	0.21	0.21
		0.2	0.22	0.21	0.21	0.22
		0.22	0.22	0.22	0.21	0.22
		0.22	0.25	0.23	0.24	0.24
		0.25	0.25	0.26	0.24	0.26
		0.27	0.26	0.26	0.26	0.27
		0.27	0.26	0.26	0.28	0.28
		0.3	0.28	0.31	0.3	0.32
		0.28	0.28	0.31	0.3	0.28
		0.3	0.3	0.32	0.3	0.31
		0.3	0.3	0.32	0.3	0.3
		0.28	0.3	0.3	0.3	0.28
mean		0.2	0.2	0.2	0.2	0.21		17.05		33.03
SD		0.011	0.011	0.012	0.012	0.012		0.455		0.143
	10	0.32	0.32	0.3	0.3	0.34		12.5		32.9
		0.32	0.34	0.3	0.3	0.34		12.6		33.2
		0.32	0.32	0.31	0.33	0.34		12.4		33
		0.35	0.35	0.33	0.33	0.35
		0.35	0.35	0.33	0.33	0.35
		0.36	0.36	0.35	0.35	0.36
		0.4	0.4	0.37	0.35	0.38
		0.4	0.38	0.37	0.38	0.4
		0.38	0.38	0.37	0.38	0.38
		0.34	0.35	0.38	0.4	0.39
		0.36	0.36	0.38	0.4	0.36
		0.35	0.36	0.36	0.38	0.35
		0.35	0.35	0.36	0.36	0.35
		0.32	0.32	0.33	0.34	0.34
		0.33	0.33	0.33	0.34	0.33
		0.31	0.33	0.31	0.33	0.32		9.4		33.1
		0.3	0.32	0.3	0.33	0.32		9.5		33.3
		0.3	0.32	0.31	0.3	0.3		9.2		33.6
		0.29	0.3	0.29	0.28	0.3
		0.27	0.3	0.27	0.27	0.28
		0.25	0.27	0.25	0.26	0.26
		0.25	0.27	0.24	0.24	0.26
		0.22	0.25	0.22	0.24	0.25
		0.23	0.25	0.23	0.22	0.25
		0.23	0.25	0.23	0.22	0.25
		0.24	0.24	0.23	0.22	0.23
		0.24	0.24	0.25	0.22	0.23
		0.21	0.23	0.22	0.21	0.23
		0.21	0.23	0.21		0.23
		0.22	0.23	0.21		0.23
mean		0.3	0.31	0.3	0.3	0.31		10.93		33.18
SD		0.011	0.009	0.01	0.011	0.01		0.702		0.101
	11	0.23	0.24	0.22	0.21	0.22		6.1		33.6
		0.23	0.24	0.22	0.21	0.23		6		34
		0.22	0.24	0.22	0.22	0.23		6.2		33.8
		0.24	0.24	0.23	0.22	0.24
		0.24	0.24	0.23	0.21	0.23
		0.21	0.22	0.2	0.21	0.21
		0.21	0.22	0.2	0.2	0.22
		0.2	0.22	0.2	0.2	0.21
		0.2	0.21	0.2	0.2	0.21
		0.2	0.2	0.19	0.19	0.22
		0.2	0.2	0.19	0.19	0.22
		0.19	0.18	0.18	0.19	0.19
		0.18	0.19	0.18	0.18	0.19
		0.18	0.19	0.18	0.18	0.18
		0.18	0.19	0.18	0.18	0.18
		0.17	0.18	0.17	0.17	0.18		2.9		33.6
		0.17	0.18	0.17	0.17	0.18		2.9		33.8
		0.16	0.16	0.17	0.16	0.17		3		33.9
		0.16	0.16	0.16	0.16	0.17
		0.15	0.16	0.16	0.15	0.16
		0.15	0.15	0.16	0.15	0.16
		0.14	0.15	0.15	0.14	0.15
		0.14	0.15	0.15	0.14	0.15
		0.14	0.14	0.13	0.14	0.15
		0.12	0.14	0.13	0.12	0.13
		0.12	0.12	0.1	0.12	0.13
		0.1	0.11	0.1	0.1	0.12
		0.1	0.1		0.1	0.12
		0.09	storm breakdown		0.09	0.11
		0.09			0.09	0.11
mean		0.17	0.18	0.18	0.17	0.18		4.51		3.78
SD		0.008	0.008	0.007	0.007	0.007		0.709		0.065
	12	0.03	0.03	0.03	0.03	0.03		0.1		33.9
		0.02	0.02	0.02	0.02	0.02		0		34
		0.02	0.02	0.02	0.02	0.02		0		34
		0.02	0.02	0.02	0.02	0.02
	1	0.01	0.01	0.01	0.01	0.01		-1.5		34
		0.01	0.01	0.01	0.01	0.01		-1.4		34
		0.01	0.01	0.01	0.01	0.01		-1.5		34.1
		0.01	0.01	0.01	0.01	0.01
	2	0.01	0.01	0.01	0.01	0.01		-1		34
		0.01	0.01	0.01	0.01	0.01		-1		34
		0.01	0.01	0.01	0.01	0.01		-0.9		33.9
		0.01	0.01	0.01	0.01	0.01
	3	0.01	0.01	0.01	0.01	0.01		0		33.7
		0.01	0.01	0.01	0.01	0.01		0		33.8
		0.01	0.01	0.01	0.01	0.01		0.1		33.9
		0.02	0.02	0.02	0.02	0.02
